# Supplementary material for: Involvement of MicroRNA-210 Demethylation in Steroid-associated Osteonecrosis of the Femoral Head
Source: Sci Rep. 2016 Jan 25;6:20046. doi: 10.1038/srep20046 (PMC4726266; doi:10.1038/srep20046)
Supplement: Supplementary Table S1 [file srep20046-s1.xls]

## Sheet: Sheet1
Characteristics of the SONFH patients
Patient	Age	Gender	ONFH classification	Other illness
1	22	Female	IIIB	SLE
2	31	Female	IIIC	SLE
3	33	Female	IIIB	SLE
4	46	Female	IIIC	RA
5	43	Female	IIIC	SLE
6	66	Female	IIIC	Nephrotic syndrome
7	75	Female	IV	RA
8	67	Female	IV	Nephrotic syndrome
9	49	Female	IIIC	SLE
Mir-210 primers
Forward primer: TATTGGTTGAGGGATTAGGTTATTT
Reverse primer: TCCCTACTAACCAAACAAACACACC
Bisulfite Sequence(Red represents miR-210 sequence)
GTCCCTGCTGGCCAGACAGGCACACCCCGTCCATAGGGCACCCCCTCCCCACGGTATCCA GCTGCCCTCGCGTCCCCGTGTGGCCGCTCGCCTGCCCGCCAGACCCGGACACGGGGCCAG GAGGGTCGCGCTGCCCAGGCACAGATCAGCCGCTGTCACACGCACAGTGGGTCTGGGGCA GCGCAGTGTGCGGTGGGCAGGGGCTGCCCTGCGCCTGGAGGCACTGCCGGGTGGGCGGGC GGAGGGATTGACCCCACCCCCGTCCCCTCCAACTTGGGCGTCCGAGCCCCGCCGCGCCTG CCCAGCCCGACCCCCCGCAGCCCCCGCGGGAGGGCGGCCTCTGAGGGGCGCCCCGCCCGC CAACCTGGGATCCCTCGCGCGTCACCTGCGACC…
