# Supplementary material for: Involvement of MicroRNA-210 Demethylation in Steroid-associated Osteonecrosis of the Femoral Head
Source: Sci Rep. 2016 Jan 25;6:20046. doi: 10.1038/srep20046 (PMC4726266; doi:10.1038/srep20046)
Supplement: Supplementary Table S2 [file srep20046-s2.xls]

## Sheet: AvsC
A=ON; B=NL
Probe Set ID	miRNA	P-value	FDR	Geom mean of intensities in class A	Geom mean of intensities in class C	Fold-change(A/C)	style	GeneChip Array	Species Scientific Name	Annotation Date	Sequence Type	Sequence Source	Sequence Length	Sequence	Accession	Genome Context	Clustered miRNAs within 10kb	1A_(miRNA-4_0).rma-dabg-Signal	1A_(miRNA-4_0).rma-dabg-Detection	1C_(miRNA-4_0).rma-dabg-Signal	1C_(miRNA-4_0).rma-dabg-Detection	2A_(miRNA-4_0).rma-dabg-Signal	2A_(miRNA-4_0).rma-dabg-Detection	2C_(miRNA-4_0).rma-dabg-Signal	2C_(miRNA-4_0).rma-dabg-Detection	3A_(miRNA-4_0).rma-dabg-Signal	3A_(miRNA-4_0).rma-dabg-Detection	3C_(miRNA-4_0).rma-dabg-Signal	3C_(miRNA-4_0).rma-dabg-Detection
20500163	hsa-miR-30a-3p	0.0013127	0.595	8.82	124.2	0.071	down	miRNA-4_0	Homo sapiens	Dec 3, 2013	miRNA	miRBase	22	CUUUCAGUCGGAUGUUUGCAGC	MIMAT0000088	ENST00000413945 // sense // intron // 3 /// ENST00000436803 // sense // intron // 3 /// ENST00000602823 // sense // intron // 2 /// OTTHUMT00000041155 // sense // intron // 3 /// OTTHUMT00000041167 // sense // intron // 3 /// OTTHUMT00000467928 // sense // intron // 2	---	2.24331	P	6.67028	P	2.14969	A	6.66188	P	4.99981	P	7.51921	P
20519486	hsa-miR-4683	0.0007717	0.595	4.53	51	0.089	down	miRNA-4_0	Homo sapiens	Dec 3, 2013	miRNA	miRBase	23	UGGAGAUCCAGUGCUCGCCCGAU	MIMAT0019768	ENST00000374694 // sense // exon // 1 /// OTTHUMT00000047575 // sense // exon // 1	---	2.92488	A	5.07962	P	1.11921	A	5.35352	P	2.46225	A	6.56603	P
20500432	hsa-miR-139-5p	0.0023456	0.674	50.09	523.54	0.096	down	miRNA-4_0	Homo sapiens	Dec 3, 2013	miRNA	miRBase	23	UCUACAGUGCACGUGUCUCCAGU	MIMAT0000250	ENST00000334456 // sense // intron // 2 /// ENST00000376450 // sense // intron // 1 /// ENST00000418754 // sense // intron // 2 /// ENST00000444035 // sense // intron // 2 /// ENST00000485058 // sense // intron // 3 /// ENST00000535701 // sense // intron // 2 /// ENST00000536308 // sense // intron // 1 /// ENST00000537631 // sense // intron // 2 /// ENST00000538749 // sense // intron // 3 /// ENS…	---	3.99958	P	8.89826	P	6.40708	P	8.76056	P	6.50375	P	9.41949	P
20500751	hsa-miR-143-5p	0.0052	0.674	19.99	196.58	0.1	down	miRNA-4_0	Homo sapiens	Dec 3, 2013	miRNA	miRBase	22	GGUGCAGUGCUGCAUCUCUGGU	MIMAT0004599	---	hsa-mir-143 // chr5:148808481-148808586 (+) /// hsa-mir-145 // chr5:148810209-148810296 (+)	2.75857	A	6.7451	P	4.82765	P	9.00128	P	5.34834	P	7.09246	P
20503105	hsa-miR-486-5p	0.0160319	0.954	131.16	1271.72	0.1	down	miRNA-4_0	Homo sapiens	Dec 3, 2013	miRNA	miRBase	22	UCCUGUACUGAGCUGCCCCGAG	MIMAT0002177	ENST00000265709 // antisense // intron // 42 /// ENST00000289734 // antisense // intron // 42 /// ENST00000314214 // antisense // intron // 4 /// ENST00000347528 // antisense // intron // 41 /// ENST00000348036 // antisense // intron // 2 /// ENST00000352337 // antisense // intron // 41 /// ENST00000379758 // antisense // intron // 40 /// ENST00000396942 // antisense // intron // 42 /// ENST00000…	hsa-mir-486 // chr8:41517959-41518026 (-) /// hsa-mir-486-2 // chr8:41517962-41518025 (+)	7.46989	P	10.7645	P	4.4954	P	8.66571	P	9.11142	P	11.4894	P
20502451	hsa-miR-452-5p	0.0077778	0.784	26.87	233.09	0.12	down	miRNA-4_0	Homo sapiens	Dec 3, 2013	miRNA	miRBase	22	AACUGUUUGCAGAGGAAACUGA	MIMAT0001635	ENST00000370325 // sense // intron // 6 /// ENST00000370328 // sense // intron // 6 /// ENST00000393914 // sense // intron // 6 /// ENST00000441219 // sense // intron // 6 /// ENST00000476016 // sense // intron // 2 /// ENST00000486255 // sense // exon // 1 /// OTTHUMT00000060903 // sense // intron // 6 /// OTTHUMT00000060904 // sense // intron // 6 /// OTTHUMT00000060907 // sense // intron // 6 …	hsa-mir-224 // chrX:151127050-151127130 (-) /// hsa-mir-452 // chrX:151128100-151128184 (-)	3.13084	P	7.00346	P	6.46996	P	8.58913	P	4.61442	P	7.98356	P
20500490	hsa-miR-224-3p	0.0051402	0.674	20.33	155.35	0.13	down	miRNA-4_0	Homo sapiens	Dec 3, 2013	miRNA	miRBase	23	AAAAUGGUGCCCUAGUGACUACA	MIMAT0009198	ENST00000370325 // sense // intron // 6 /// ENST00000370328 // sense // intron // 6 /// ENST00000393914 // sense // intron // 7 /// ENST00000441219 // sense // intron // 7 /// ENST00000476016 // sense // exon // 3 /// ENST00000486255 // sense // exon // 1 /// OTTHUMT00000060903 // sense // intron // 6 /// OTTHUMT00000060904 // sense // intron // 6 /// OTTHUMT00000060907 // sense // intron // 7 //…	hsa-mir-224 // chrX:151127050-151127130 (-) /// hsa-mir-452 // chrX:151128100-151128184 (-)	4.05509	P	7.13088	P	3.18523	P	6.54218	P	5.76729	P	8.14678	P
20500767	hsa-miR-125b-2-3p	0.0040509	0.674	20.9	122.73	0.17	down	miRNA-4_0	Homo sapiens	Dec 3, 2013	miRNA	miRBase	22	UCACAAGUCAGGCUCUUGGGAC	MIMAT0004603	ENST00000400178 // sense // intron // 5 /// ENST00000418813 // sense // intron // 3 /// ENST00000428669 // sense // intron // 5 /// ENST00000441820 // sense // intron // 1 /// ENST00000445461 // sense // intron // 5 /// ENST00000453910 // sense // intron // 3 /// ENST00000456342 // sense // intron // 6 /// ENST00000458468 // sense // intron // 6 /// ENST00000602280 // sense // intron // 1 /// ENS…	---	4.39661	P	7.09024	P	3.72508	P	6.28913	P	5.00471	P	7.42058	P
20500182	hsa-miR-99a-3p	0.0106792	0.881	3.56	19.3	0.18	down	miRNA-4_0	Homo sapiens	Dec 3, 2013	miRNA	miRBase	22	CAAGCUCGCUUCUAUGGGUCUG	MIMAT0004511	ENST00000400178 // sense // intron // 5 /// ENST00000418813 // sense // intron // 3 /// ENST00000428669 // sense // intron // 5 /// ENST00000441820 // sense // intron // 1 /// ENST00000445461 // sense // intron // 5 /// ENST00000453910 // sense // intron // 3 /// ENST00000456342 // sense // intron // 6 /// ENST00000458468 // sense // intron // 6 /// ENST00000602280 // sense // intron // 1 /// ENS…	hsa-let-7c // chr21:17912148-17912231 (+) /// hsa-mir-99a // chr21:17911409-17911489 (+)	1.55777	A	5.00121	P	1.23453	A	2.99527	A	2.67058	P	4.798	P
20500423	hsa-miR-30c-2-3p	0.016591	0.954	6.36	35.38	0.18	down	miRNA-4_0	Homo sapiens	Dec 3, 2013	miRNA	miRBase	22	CUGGGAGAAGGCUGUUUACUCU	MIMAT0004550	ENST00000413945 // sense // intron // 3 /// ENST00000436803 // sense // intron // 3 /// ENST00000602823 // sense // intron // 2 /// OTTHUMT00000041155 // sense // intron // 3 /// OTTHUMT00000041167 // sense // intron // 3 /// OTTHUMT00000467928 // sense // intron // 2	---	2.58826	P	5.37316	P	1.17215	A	4.24495	P	4.21701	P	5.79856	P
20500433	hsa-miR-139-3p	0.0040021	0.674	21.38	111.49	0.19	down	miRNA-4_0	Homo sapiens	Dec 3, 2013	miRNA	miRBase	23	UGGAGACGCGGCCCUGUUGGAGU	MIMAT0004552	ENST00000334456 // sense // intron // 2 /// ENST00000376450 // sense // intron // 1 /// ENST00000418754 // sense // intron // 2 /// ENST00000444035 // sense // intron // 2 /// ENST00000485058 // sense // intron // 3 /// ENST00000535701 // sense // intron // 2 /// ENST00000536308 // sense // intron // 1 /// ENST00000537631 // sense // intron // 2 /// ENST00000538749 // sense // intron // 3 /// ENS…	---	4.65526	A	6.69325	P	3.96808	A	6.56053	P	4.60177	P	7.13045	P
20504290	hsa-miR-551b-3p	0.0247691	0.999	3.67	18.97	0.19	down	miRNA-4_0	Homo sapiens	Dec 3, 2013	miRNA	miRBase	21	GCGACCCAUACUUGGUUUCAG	MIMAT0003233	ENST00000431685 // sense // intron // 4 /// ENST00000506760 // sense // intron // 1 /// OTTHUMT00000336751 // sense // intron // 4 /// OTTHUMT00000351387 // sense // intron // 1	---	1.44496	A	4.60884	P	0.754974	A	2.86705	A	3.39534	P	5.24383	P
20503809	hsa-miR-497-5p	0.0199932	0.954	242.59	1092.89	0.22	down	miRNA-4_0	Homo sapiens	Dec 3, 2013	miRNA	miRBase	21	CAGCAGCACACUGUGGUUUGU	MIMAT0002820	ENST00000443997 // sense // intron // 1 /// ENST00000572453 // sense // exon // 1 /// ENST00000572547 // sense // intron // 1 /// OTTHUMT00000450298 // sense // intron // 1 /// OTTHUMT00000450299 // sense // intron // 1 /// OTTHUMT00000450300 // sense // exon // 1	hsa-mir-195 // chr17:6920934-6921020 (-) /// hsa-mir-497 // chr17:6921230-6921341 (-)	6.58565	P	9.79532	P	8.59785	P	10.0367	P	8.55462	P	10.4317	P
20506712	hsa-miR-1180-3p	0.0170248	0.954	7.91	33.31	0.24	down	miRNA-4_0	Homo sapiens	Dec 3, 2013	miRNA	miRBase	22	UUUCCGGCUCGCGUGGGUGUGU	MIMAT0005825	ENST00000261499 // sense // intron // 5 /// ENST00000395615 // sense // intron // 5 /// ENST00000395616 // sense // intron // 5 /// ENST00000461069 // sense // intron // 5 /// ENST00000477478 // sense // intron // 5 /// ENST00000575403 // sense // intron // 5 /// ENST00000575478 // sense // intron // 5 /// OTTHUMT00000132494 // sense // intron // 5 /// OTTHUMT00000132495 // sense // intron // 5 /…	---	3.46	A	4.78908	P	1.86077	A	4.66551	P	3.60262	P	5.7014	P
20501772	hsa-miR-196b-3p	0.0191778	0.954	20.69	85.72	0.24	down	miRNA-4_0	Homo sapiens	Dec 3, 2013	miRNA	miRBase	22	UCGACAGCACGACACUGCCUUC	MIMAT0009201	ENST00000384852 // sense // exon // 1 /// ENST00000465941 // sense // intron // 1 /// ENST00000470747 // sense // intron // 1 /// ENST00000487384 // sense // intron // 1 /// ENST00000489695 // sense // exon // 1 /// ENST00000519694 // antisense // intron // 1 /// ENST00000519935 // antisense // exon // 2 /// ENST00000523790 // antisense // exon // 1 /// OTTHUMT00000139972 // sense // exon // 1 //…	---	3.52321	A	6.34488	P	4.13129	P	6.23968	P	5.42989	P	6.66217	P
20500755	hsa-miR-145-5p	0.0282039	0.999	2716.97	11556.6	0.24	down	miRNA-4_0	Homo sapiens	Dec 3, 2013	miRNA	miRBase	23	GUCCAGUUUUCCCAGGAAUCCCU	MIMAT0000437	ENST00000602315 // sense // exon // 1 /// OTTHUMT00000468029 // sense // exon // 1	hsa-mir-143 // chr5:148808481-148808586 (+) /// hsa-mir-145 // chr5:148810209-148810296 (+)	10.1582	P	13.8756	P	11.2901	P	12.9491	P	12.7461	P	13.6464	P
20500752	hsa-miR-143-3p	0.0311257	0.999	1855.04	6900.23	0.27	down	miRNA-4_0	Homo sapiens	Dec 3, 2013	miRNA	miRBase	21	UGAGAUGAAGCACUGUAGCUC	MIMAT0000435	---	hsa-mir-143 // chr5:148808481-148808586 (+) /// hsa-mir-145 // chr5:148810209-148810296 (+)	10.0799	P	12.9285	P	10.4811	P	12.1475	P	11.9818	P	13.1631	P
20503807	hsa-miR-193b-5p	0.0194095	0.954	74.66	255.62	0.29	down	miRNA-4_0	Homo sapiens	Dec 3, 2013	miRNA	miRBase	22	CGGGGUUUUGAGGGCGAGAUGA	MIMAT0004767	ENST00000570945 // sense // intron // 1 /// ENST00000571639 // sense // intron // 1 /// OTTHUMT00000436878 // sense // intron // 1 /// OTTHUMT00000436879 // sense // intron // 1	hsa-mir-365a // chr16:14403142-14403228 (+) /// hsa-mir-193b // chr16:14397824-14397906 (+)	6.33985	P	7.75748	P	6.16322	P	8.28114	P	6.13452	P	7.93684	P
20504312	hsa-miR-584-5p	0.0410936	0.999	12.09	35.73	0.34	down	miRNA-4_0	Homo sapiens	Dec 3, 2013	miRNA	miRBase	22	UUAUGGUUUGCCUGGGACUGAG	MIMAT0003249	ENST00000323829 // sense // intron // 1 /// ENST00000394358 // sense // intron // 1 /// ENST00000504091 // sense // intron // 1 /// ENST00000504690 // sense // intron // 1 /// ENST00000511307 // sense // intron // 1 /// ENST00000511949 // sense // intron // 1 /// ENST00000512049 // sense // intron // 1 /// ENST00000513604 // sense // intron // 1 /// ENST00000515425 // sense // intron // 1 /// OTT…	---	3.70084	P	5.2036	P	2.89676	P	5.27823	P	4.1612	P	4.97687	P
20500465	hsa-miR-210-3p	0.0486221	0.999	726.27	212.78	3.41	up	miRNA-4_0	Homo sapiens	Dec 3, 2013	miRNA	miRBase	22	CUGUGCGUGUGACAGCGGCUGA	MIMAT0000267	ENST00000500447 // sense // intron // 1 /// ENST00000528245 // sense // intron // 1 /// ENST00000533920 // sense // intron // 1 /// ENST00000534540 // sense // intron // 1 /// OTTHUMT00000383231 // sense // intron // 1 /// OTTHUMT00000383232 // sense // intron // 1 /// OTTHUMT00000383233 // sense // intron // 1 /// OTTHUMT00000383234 // sense // intron // 1	---	8.83732	P	6.52086	P	9.89842	P	8.68036	P	9.74844	P	7.98029	P
20500442	hsa-miR-34a-5p	0.0370428	0.999	2075.2	607.57	3.42	up	miRNA-4_0	Homo sapiens	Dec 3, 2013	miRNA	miRBase	22	UGGCAGUGUCUUAGCUGGUUGU	MIMAT0000255	---	---	10.5651	P	8.46444	P	10.6948	P	9.20528	P	11.7683	P	10.0529	P
20518439	hsa-miR-3916	0.0181776	0.954	19.43	5.11	3.8	up	miRNA-4_0	Homo sapiens	Dec 3, 2013	miRNA	miRBase	26	AAGAGGAAGAAAUGGCUGGUUCUCAG	MIMAT0018190	ENST00000421406 // sense // intron // 1 /// OTTHUMT00000098580 // sense // intron // 1	---	3.88554	P	3.02285	P	4.403	P	2.16763	A	4.52329	P	1.85519	A
20500778	hsa-miR-146a-5p	0.0090284	0.819	4318.95	810.68	5.33	up	miRNA-4_0	Homo sapiens	Dec 3, 2013	miRNA	miRBase	22	UGAGAACUGAAUUCCAUGGGUU	MIMAT0000449	ENST00000517927 // sense // exon // 2 /// OTTHUMT00000374137 // sense // exon // 2	---	11.212	P	8.84597	P	12.3086	P	10.0912	P	12.6798	P	10.0337	P
20500141	hsa-miR-21-5p	0.0127964	0.954	1273.95	238.71	5.34	up	miRNA-4_0	Homo sapiens	Dec 3, 2013	miRNA	miRBase	22	UAGCUUAUCAGACUGAUGUUGA	MIMAT0000076	ENST00000592790 // sense // exon // 1 /// OTTHUMT00000448807 // sense // exon // 1	---	10.5945	P	7.97589	P	8.96366	P	7.02726	P	11.3582	P	8.67597	P
20500773	hsa-miR-134-5p	0.0217218	0.985	119.14	21.29	5.6	up	miRNA-4_0	Homo sapiens	Dec 3, 2013	miRNA	miRBase	22	UGUGACUGGUUGACCAGAGGGG	MIMAT0000447	ENST00000385258 // sense // exon // 1	hsa-mir-134 // chr14:101521024-101521096 (+) /// hsa-mir-154 // chr14:101526092-101526175 (+) /// hsa-mir-377 // chr14:101528387-101528455 (+) /// hsa-mir-381 // chr14:101512257-101512331 (+) /// hsa-mir-382 // chr14:101520643-101520718 (+) /// hsa-mir-485 // chr14:101521756-101521828 (+) /// hsa-mir-487a // chr14:101518783-101518862 (+) /// hsa-mir-496 // chr14:101526910-101527011 (+) /// hsa-mi…	6.884	P	4.96621	P	6.51716	P	2.30051	A	7.25932	P	5.95124	P
20502455	hsa-miR-409-5p	0.0061443	0.697	18.43	2.88	6.41	up	miRNA-4_0	Homo sapiens	Dec 3, 2013	miRNA	miRBase	23	AGGUUACCCGAGCAACUUUGCAU	MIMAT0001638	---	hsa-mir-154 // chr14:101526092-101526175 (+) /// hsa-mir-369 // chr14:101531935-101532004 (+) /// hsa-mir-377 // chr14:101528387-101528455 (+) /// hsa-mir-409 // chr14:101531637-101531715 (+) /// hsa-mir-412 // chr14:101531784-101531874 (+) /// hsa-mir-410 // chr14:101532249-101532328 (+) /// hsa-mir-485 // chr14:101521756-101521828 (+) /// hsa-mir-496 // chr14:101526910-101527011 (+) /// hsa-mir…	4.92102	P	0.996113	A	3.01405	A	0.948945	A	4.64743	P	2.60807	P
20502456	hsa-miR-409-3p	0.0432417	0.999	114.31	15.81	7.23	up	miRNA-4_0	Homo sapiens	Dec 3, 2013	miRNA	miRBase	22	GAAUGUUGCUCGGUGAACCCCU	MIMAT0001639	---	hsa-mir-154 // chr14:101526092-101526175 (+) /// hsa-mir-369 // chr14:101531935-101532004 (+) /// hsa-mir-377 // chr14:101528387-101528455 (+) /// hsa-mir-409 // chr14:101531637-101531715 (+) /// hsa-mir-412 // chr14:101531784-101531874 (+) /// hsa-mir-410 // chr14:101532249-101532328 (+) /// hsa-mir-485 // chr14:101521756-101521828 (+) /// hsa-mir-496 // chr14:101526910-101527011 (+) /// hsa-mir…	7.54912	P	3.51386	P	4.50752	P	1.9399	P	8.42479	P	6.47579	P
20500488	hsa-miR-223-3p	0.0306336	0.999	137.15	14.73	9.31	up	miRNA-4_0	Homo sapiens	Dec 3, 2013	miRNA	miRBase	22	UGUCAGUUUGUCAAAUACCCCA	MIMAT0000280	---	---	6.78318	P	4.51928	P	5.71446	P	0.805863	A	8.77235	P	6.29975	P
